# Supplementary material for: Tailoring Homogeneous Hydrogel Nanospheres by Facile Ultra-Sonication Assisted Cross-Linked Copolymerization for Rhodamine B Dye Adsorption
Source: Gels. 2023 Sep 22;9(10):770. doi: 10.3390/gels9100770 (PMC10606825; doi:10.3390/gels9100770)
Supplement: Supplementary file 1 [file gels-09-00770-s001.zip]

Archive with 1 entries (1 files):
- gels-2574863-supplementary.pdf
